# Supplementary material for: Cefiderocol activity against multidrug-resistant isolates from the PERSEUS study: relationship between cefiderocol minimum inhibitory concentration and clinical outcomes
Source: J Antimicrob Chemother. 2026 May 26;81(6):dkag164. doi: 10.1093/jac/dkag164 (PMC13201092; doi:10.1093/jac/dkag164)
Supplement: dkag164_Supplementary_Data [file dkag164_supplementary_data.zip]

Archive with 3 entries (3 files):
- Canton_PERSEUS_Tables S6.xlsx
- Canton_PERSEUS_Micro_Supplementary-revision-clean-submission.docx
- Canton_PERSEUS_Tables S4.xlsx
