# Supplementary material for: Cefiderocol activity against multidrug-resistant isolates from the PERSEUS study: relationship between cefiderocol minimum inhibitory concentration and clinical outcomes
Source: J Antimicrob Chemother. 2026 May 26;81(6):dkag164. doi: 10.1093/jac/dkag164 (PMC13201092; doi:10.1093/jac/dkag164)
Supplement: dkag164_Supplementary_Data [file dkag164_supplementary_data.zip › Canton_PERSEUS_Tables S6.xlsx]

## Sheet: Table S6_Susceptibility_method
Strain ID	Bacterial species	MIC (reference microdilution)	EUCAST v15 FDC S≤2 R>2	Disks (mm)	EUCAST v15 FDC	MIC (E-test)	EUCAST v15 FDC S≤2 R>2	MIC (UMIC, Bruker)	EUCAST v15 FDC S≤2 R>2	MIC (ComASP®)	EUCAST v15 FDC S≤2 R>2
12-1	Pseudomonas aeruginosa	1	S	30	S	0.125	S	0.5	S	1	S
12-11	Klebsiella pneumoniae	16	R	16	R	6	R	16	R	4	R
12-12	Burkholderia dolosa	1	S	30	S	0.064	S	0.12	S	2	S
12-14	Pseudomonas aeruginosa	32	R	6	R	16	R	16	R	8	R
12-2	Pseudomonas aeruginosa	1	S	30	S	0.094	S	0.5	S	0.5	S
12-3	Pseudomonas aeruginosa	1	S	30	S	0.125	S	0.5	S	1	S
12-4	Pseudomonas aeruginosa	0.25	S	31	S	0.064	S	0.25	S	0.25	S
12-5	Burkholderia contaminans	2	S	32	S	0.25	S	1	S	2	S
12-7	Burkholderia contaminans	0.5	S	30	S	0.19	S	0.12	S	0.5	S
12-8	Pseudomonas aeruginosa	0.5	S	29	S	0.094	S	0.25	S	0.5	S
12-9	Pseudomonas aeruginosa	0.25	S	30	S	0.023	S	0.12	S	0.25	S
13-1	Pseudomonas aeruginosa	0.25	S	31	S	0.19	S	0.25	S	0.25	S
13-2	Pseudomonas aeruginosa	2	S	25	S	0.75	S	2	S	0.5	S
20-1	Pseudomonas aeruginosa	2	S	32	S	0.125	S	2	S	2	S
20-3	Pseudomonas aeruginosa	0.5	S	27	S	0.25	S	0.25	S	0.25	S
20-6	Pseudomonas aeruginosa	0.5	S	32	S	0.064	S	0.5	S	1	S
20-7	Pseudomonas aeruginosa	1	S	27	S	0.5	S	1	S	1	S
21-1	Pseudomonas aeruginosa	0.5	S	30	S	0.064	S	0.5	S	0.5	S
21-2	Pseudomonas aeruginosa	2	S	24	S	0.75	S	4	R	1	S
21-4	Pseudomonas aeruginosa	0.5	S	29	S	0.125	S	1	S	1	S
28-2	Pseudomonas aeruginosa	0.5	S	27	S	1.5	S	1	S	1	S
28-3	Pseudomonas aeruginosa	1	S	29	S	0.19	S	0.5	S	0.5	S
28-4	Pseudomonas aeruginosa	0.5	S	30	S	0.064	S	0.5	S	0.5	S
29-4	Pseudomonas aeruginosa	0.25	S	29	S	0.094	S	0.25	S	1	S
29-6	Pseudomonas aeruginosa	1	S	31	S	0.094	S	0.5	S	2	S
29-7	Pseudomonas mosselii	1	S	27	S	0.25	S	1	S	1	S
29-8	Pseudomonas aeruginosa	0.25	S	32	S	0.032	S	0.25	S	0.25	S
30-1	Klebsiella pneumoniae	0.25	S	28	S	0.023	S	0.12	S	0.25	S
30-2	Klebsiella pneumoniae	4	R	16	R	3	R	8	R	4	R
30-3	Klebsiella pneumoniae	0.25	S	26	S	0.094	S	0.5	S	0.5	S
30-4	Klebsiella pneumoniae	8	R	18	R	8	R	8	R	8	R
38-2	Pseudomonas aeruginosa	0.25	S	30	S	0.125	S	0.12	S	0.25	S
38-3	Pseudomonas aeruginosa	≤0.12	S	29	S	0.19	S	0.25	S	0.25	S
38-4	Pseudomonas aeruginosa	8	R	16	R	8	R	16	R	4	R
38-5	Pseudomonas aeruginosa	0.25	S	34	S	0.064	S	0.25	S	0.12	S
38-6	Pseudomonas aeruginosa	1	S	28	S	0.75	S	0.5	S	0.5	S
38-7	Pseudomonas aeruginosa	0.12	S	28	S	0.125	S	0.25	S	0.25	S
4-1	Enterobacter hormaechei	0.5	S	26	S	0.094	S	1	S	1	S
4-10	Klebsiella pneumoniae	≤0.12	S	31	S	≤0.016	S	0.12	S	0.25	S
4-2	Pseudomonas aeruginosa	1	S	29	S	0.125	S	0.5	S	2	S
4-4	Pseudomonas aeruginosa	2	S	30	S	0.094	S	1	S	0.5	S
4-5	Pseudomonas nitroreducens	4	R	26	S	0.094	S	4	R	8	R
4-6	Pseudomonas aeruginosa	0.5	S	30	S	0.094	S	0.5	S	1	S
4-7	Pseudomonas aeruginosa	0.5	S	31	S	0.047	S	0.25	S	0.25	S
4-8	Pseudomonas aeruginosa	0.25	S	30	S	0.064	S	0.5	S	0.12	S
42-1	Enterobacter hormaechei	4	R	19	R	1	S	4	R	4	R
50-1	Pseudomonas aeruginosa	0.5	S	31	S	0.125	S	0.25	S	0.5	S
50-2	Pseudomonas aeruginosa	0.5	S	33	S	≤0.016	S	0.25	S	1	S
50-3	Pseudomonas aeruginosa	1	S	30	S	0.25	S	0.5	S	0.5	S
50-4	Pseudomonas aeruginosa	1	S	29	S	0.25	S	0.5	S	0.5	S
6-10	Pseudomonas aeruginosa	8	R	28	S	0.38	S	8	R	4	R
6-11	Stenotrophomonas maltophilia	≤0.12	S	35	S	0.032	S	0.12	S	0.12	S
6-3	Pseudomonas aeruginosa	1	S	25	S	0.75	S	1	S	1	S
6-4	Pseudomonas aeruginosa	0.5	S	27	S	0.125	S	0.5	S	1	S
6-5	Stenotrophomonas maltophilia	≤0.12	S	35	S	0.032	S	0.06	S	0.25	S
6-7	Pseudomonas aeruginosa	0.25	S	31	S	0.064	S	0.5	S	0.5	S
6-8	Stenotrophomonas maltophilia	0.25	S	36	S	0.047	S	0.12	S	0.25	S
