# Supplementary material for: Cefiderocol activity against multidrug-resistant isolates from the PERSEUS study: relationship between cefiderocol minimum inhibitory concentration and clinical outcomes
Source: J Antimicrob Chemother. 2026 May 26;81(6):dkag164. doi: 10.1093/jac/dkag164 (PMC13201092; doi:10.1093/jac/dkag164)
Supplement: dkag164_Supplementary_Data [file dkag164_supplementary_data.zip › Canton_PERSEUS_Tables S4.xlsx]

## Sheet: Table S4_MIC_WGS_ANALYSIS
Strain ID	Bacterial species	PT4	EUCAST v15 PT4 S≤0.001 R>16	CT	EUCAST v15 CT S≤4 R>4	CZA	EUCAST v15 CZA S≤8 R>8	FEP	EUCAST v15 FEP S≤0.001 R>8	FDC	EUCAST v15 FDC S≤2 R>2	IMI	EUCAST v15 IMI S≤0.001 R>4	IMR	EUCAST v15 IMR S≤2 R>2	MERO	EUCAST v15 MERO S≤2 R>8	MEV	EUCAST v15 MEV S≤8 R>8	AZT	EUCAST v15 AZT S≤0.001 R>16	AMI	EUCAST v15 AMI S≤16 R>16	TOB	EUCAST v15 TOB S≤2 R>2	TGC	ERV	COL	EUCAST v15 COL S≤4 R>4	FOS	SEQUENCE TYPE	ACQUIRED BETA-LACTAMASE	ACQUIRED AMINOGLYCOSIDE RESISTANCE DETERMINANTS	OTHER ACQUIRED RESISTANCE DETERMINANTS	PA0004_gyrB	PA0424_mexR	PA0425_mexA	PA0426_mexB	PA0427_oprM	PA0807_ampDh3	PA0869_pbpG (PBP7)	PA0929_pirR	PA0930_pirS	PA0931_pirA	PA0958 oprD	oprD REFERENCE	PA1179_phoP	PA1180_phoQ	PA1798_parS
12-1	Pseudomonas aeruginosa	>32	R	8	R	16	R	>16	R	1	S	>8	R	8	R	>16	R	>16	R	>32	R	≤2	S	≤0.5	S	>1	>0.5	1	S	>64	555														Y199X	LESB58
12-11	Klebsiella pneumoniae	>32	R	>8	R	16	R	>16	R	16	R	>8	R	2	S	>16	R	>16	R	>32	R	32	R	>4	R	1	>0.5	≤0.5	S	>64	512	KPC-3, TEM-1A, OXA-9 (W112X)	aadA2, aac(6')-Ib, aph(3')-Ia	fosA6, mph(A), catA1, sul1, dfrA12
12-12	Burkholderia dolosa	>32	R	8	R	8	S	>16	R	1	S	>8	R	1	S	16	R	2	S	>32	R	16	S	4	R	>1	>0.5	>16	R	>64	945
12-14	Pseudomonas aeruginosa	>32	R	>8	R	>16	R	>16	R	32	R	>8	R	>8	R	>16	R	8	S	>32	R	>32	R	≤0.5	S	>1	>0.5	≤0.5	S	>64	ST2056-1LV	GES-7	aac(3)-IIa, aac(6')-Ib-Hangzhou		S466F			nt112InsA	S331F			nt394Δ1		T247A	nt602Δ1	LESB58			H72Y
12-2	Pseudomonas aeruginosa	>32	R	>8	R	>16	R	>16	R	1	S	>8	R	4	R	16	R	16	R	>32	R	16	S	>4	R	>1	>0.5	1	S	>64	308		aph(6)-Id, aph(3'')-Ib, aac(6')-Ib3, aac(3)-Ib, aac(6')-Ib-Hangzhou		E468D										nt382Δ34	PA14			L137P, V216A
12-3	Pseudomonas aeruginosa	>32	R	>8	R	>16	R	>16	R	1	S	8	R	4	R	16	R	8	S	>32	R	16	S	>4	R	>1	>0.5	1	S	>64	3313 (CC308)		aac(6')-Ib3, aac(3)-Ib, aac(6')-Ib-Hangzhou, aph(6)-Id, aph(3'')-Ib		E468D										W138X	PA14			L137P, V216A
12-4	Pseudomonas aeruginosa	>32	R	8	R	>16	R	>16	R	0.25	S	>8	R	4	R	>16	R	16	R	>32	R	8	S	>4	R	>1	>0.5	1	S	>64	348		aadA6, aac(6')-Ib-Hangzhou			aa85InsER					H205N			D311E	nt1205InsC	F23197
12-5	Burkholderia contaminans	>32	R	>8	R	>16	R	>16	R	2	S	>8	R	8	R	16	R	8	S	>32	R	>32	R	>4	R	>1	>0.5	>16	R	>64	482
12-7	Burkholderia contaminans	>32	R	8	R	8	S	>16	R	0.5	S	>8	R	4	R	8	I	4	S	>32	R	>32	R	>4	R	>1	>0.5	>16	R	>64	102
12-8	Pseudomonas aeruginosa	>32	R	4	S	>16	R	>16	R	0.5	S	>8	R	4	R	>16	R	>16	R	>32	R	≤2	S	≤0.5	S	>1	0.5	2	S	>64	319					G101E				aa201Δ6	V9A				nt208Δ11	PA14
12-9	Pseudomonas aeruginosa	>32	R	8	R	>16	R	>16	R	0.25	S	>8	R	2	S	>16	R	>16	R	>32	R	8	S	>4	R	>1	>0.5	1	S	>64	348		aadA6, aac(6')-Ib-Hangzhou			aa85InsER					H205N			D311E	nt1205InsC	F23197
13-1	Pseudomonas aeruginosa	>32	R	4	S	4	S	16	R	0.25	S	4	I	1	S	16	R	>16	R	32	R	4	S	≤0.5	S	>1	>0.5	2	S	>64	982															LESB58			A345T
13-2	Pseudomonas aeruginosa	>32	R	8	R	16	R	>16	R	2	S	>8	R	8	R	>16	R	16	R	>32	R	16	S	2	S	>1	>0.5	1	S	>64	ST3221-1LV				S466F										W138X	LESB58
20-1	Pseudomonas aeruginosa	>32	R	4	S	16	R	>16	R	2	S	>8	R	4	R	16	R	16	R	32	R	8	S	>4	R	>1	>0.5	1	S	>64	244				S466F	nt86Δ4										PAO1
20-3	Pseudomonas aeruginosa	>32	R	2	S	8	S	16	R	0.5	S	>8	R	4	R	16	R	>16	R	32	R	16	S	1	S	>1	>0.5	2	S	≤16	782		aadA3 , aac(6')-Ib3			L57Q								V539L, V594A	nt540InsTC	LESB58
20-6	Pseudomonas aeruginosa	>32	R	>8	R	>16	R	>16	R	0.5	S	>8	R	>8	R	>16	R	>16	R	8	I	>32	R	>4	R	>1	>0.5	≤0.5	S	64	253	VIM-2														PA14
20-7	Pseudomonas aeruginosa	>32	R	2	S	8	S	>16	R	1	S	>8	R	4	R	16	R	8	S	16	I	16	S	>4	R	>1	>0.5	2	S	>64	175		aadB		E60D, E468D										nt862InsGCCC	LESB58
21-1	Pseudomonas aeruginosa	>32	R	8	R	8	S	>16	R	0.5	S	>8	R	4	R	8	I	4	S	>32	R	4	S	≤0.5	S	>1	>0.5	1	S	>64	285				S466F										nt105InsG	LESB58			A345T
21-2	Pseudomonas aeruginosa	>32	R	2	S	8	S	>16	R	2	S	>8	R	8	R	>16	R	>16	R	32	R	8	S	>4	R	>1	>0.5	2	S	>64	175	OXA-2	aadB												Q142X	LESB58	V213L
21-4	Pseudomonas aeruginosa	>32	R	>8	R	>16	R	>16	R	0.5	S	>8	R	>8	R	>16	R	>16	R	>32	R	8	S	>4	R	>1	>0.5	2	S	>64	ST235-1LV	VIM-2	aadA1, aac(6')-IIa	catB3		nt257InsAA									Q142X	PA14
28-2	Pseudomonas aeruginosa	>32	R	4	S	>16	R	>16	R	0.5	S	>8	R	8	R	>16	R	>16	R	>32	R	8	S	≤0.5	S	>1	>0.5	2	S	>64	253					I72L						nt394Δ1			W417X	PA14
28-3	Pseudomonas aeruginosa	>32	R	>8	R	>16	R	>16	R	1	S	>8	R	>8	R	>16	R	>16	R	32	R	>32	R	>4	R	>1	>0.5	≤0.5	S	>64	235	VIM-2, OXA-2	aadA6, aac(6')-31, aac(6'), Ib-Hangzhou, aac(6')-II			K44M										PA14
28-4	Pseudomonas aeruginosa	>32	R	>8	R	>16	R	>16	R	0.5	S	>8	R	>8	R	>16	R	>16	R	8	I	4	S	>4	R	>1	>0.5	≤0.5	S	32	309	VIM-1	aadA1, aac(6')-Ib3	msr(E) , mph(A), catB2, dfrB1			K76Q								Q400X	MTB1
29-4	Pseudomonas aeruginosa	>32	R	>8	R	>16	R	>16	R	0.25	S	>8	R	>8	R	>16	R	>16	R	8	I	>32	R	>4	R	>1	>0.5	1	S	>64	ST235-1LV	VIM-2	aac(6')-II													PA14
29-6	Pseudomonas aeruginosa	>32	R	>8	R	>16	R	>16	R	1	S	>8	R	>8	R	>16	R	>16	R	8	I	16	S	>4	R	>1	>0.5	4	S	>64	ST298-2LV	CARB-4 (E203K), VIM-1	aadA1	qnrVC1												PA14
29-7	Pseudomonas mosselii	>32	R	>8	R	>16	R	>16	R	1	S	>8	R	>8	R	>16	R	>16	R	2	I	≤2	S	>4	R	>1	>0.5	1	S	>64	-	CARB-4 (E203K), VIM-1	aadA1, aac(6')-Ib3	qnrVC1
29-8	Pseudomonas aeruginosa	>32	R	>8	R	>16	R	>16	R	0.25	S	>8	R	>8	R	>16	R	>16	R	8	I	8	S	>4	R	>1	>0.5	2	S	>64	308	CARB-4 (E203K), OXA-4, IMP-15, FOX-4 (H220Y, V233A)	aadA16, aph(6)-Id, aph(3'')-Ib, aadB	catA2, qnrVC1, ARR-3, tetC, dfrA27											Y382X	PA14			R7H
30-1	Klebsiella pneumoniae	>32	R	>8	R	1	S	>16	R	0.25	S	>8	R	8	R	>16	R	>16	R	>32	R	>32	R	>4	R	1	>0.5	≤0.5	S	>64	147	CTX-M-15, OXA-48	rmtF, aac(6')-Ib-Hangzhou, aph(3')-Ia	fosA, mph(A), qnrB1, ARR-2, sul1, dfrA12, dfrA14
30-2	Klebsiella pneumoniae	>32	R	>8	R	16	R	>16	R	4	R	>8	R	>8	R	>16	R	>16	R	>32	R	>32	R	>4	R	1	>0.5	≤0.5	S	64	147	CTX-M-15, NDM-1	rmtF, aac(6')-Ib-Hangzhou, aph(3')-Ib	fosA mph(A), ARR-2, sul1
30-3	Klebsiella pneumoniae	>32	R	>8	R	16	R	>16	R	0.25	S	>8	R	>8	R	>16	R	>16	R	>32	R	>32	R	>4	R	≤0.5	0.25	≤0.5	S	>64	147	OXA-48	rmtF, aac(6')-Ib-Hangzhou, aph(3')-Ia	fosA, mph(A), qnrB1, ARR-2, sul1, dfrA12, dfrA14
30-4	Klebsiella pneumoniae	>32	R	>8	R	>16	R	>16	R	8	R	>8	R	>8	R	>16	R	>16	R	>32	R	>32	R	>4	R	≤0.5	>0.5	≤0.5	S	32	147	CTX-M-15, NDM-1	rmtF, aac(6')-Ib-Hangzhou, aph(3')-Ib	fosA, mph(A), ARR-2, sul1
38-2	Pseudomonas aeruginosa	8	S	0.5	S	1	S	≤1	S	0.25	S	≤1	S	0.5	S	0.5	S	0.5	S	4	S	≤2	S	≤0.5	S	>1	>0.5	1	S	64	532					V40D										PA14
38-3	Pseudomonas aeruginosa	>32	R	>8	R	>16	R	>16	R	≤0.12	S	>8	R	>8	R	>16	R	>16	R	32	R	>32	R	>4	R	>1	>0.5	1	S	>64	815	VIM-2	aac(6')-Ib3, aac(6')-Il, aac(3)-I			nt81Δ16								A364T	M135X	MTB1
38-4	Pseudomonas aeruginosa	>32	R	>8	R	>16	R	>16	R	8	R	>8	R	>8	R	>16	R	>16	R	32	R	32	R	>4	R	>1	>0.5	1	S	32	253	OXA-1372 (OXA-2/ aa148Δ6)	aadA6, aac(6')-Ib-Hangzhou												nt901InsTC	PA14
38-5	Pseudomonas aeruginosa	>32	R	>8	R	16	R	>16	R	0.25	S	>8	R	>8	R	>16	R	>16	R	8	I	16	S	>4	R	>1	>0.5	2	S	>64	253	VIM-2, OXA-2	aadA13, aac(6')-Ib-Hangzhou													PA14
38-6	Pseudomonas aeruginosa	>32	R	>8	R	8	S	16	R	1	S	>8	R	8	R	>16	R	16	R	>32	R	≤2	S	>4	R	>1	>0.5	1	S	32	179		aadA6												nt472Δ13	LESB58		S300R
38-7	Pseudomonas aeruginosa	>32	R	>8	R	>16	R	>16	R	≤0.12	S	>8	R	>8	R	>16	R	>16	R	16	I	>32	R	>4	R	>1	>0.5	2	S	≤16	815	VIM-2	aac(6')-Ib3, aac(6')-Il, aac(3)-I			nt81Δ16								A364T	M135X	MTB1
4-1	Enterobacter hormaechei	>32	R	>8	R	>16	R	>16	R	0.5	S	8	R	8	R	16	R	16	R	8	I	≤2	S	>4	R	>1	>0.5	≤0.5	S	>64	114	VIM-1	aph(3')-XV, aac(6')-Ib3	fosA, mph (A), catB2, qnrS1, sul1, tet (A), dfrA1, dfrA14
4-10	Klebsiella pneumoniae	>32	R	>8	R	>16	R	16	R	≤0.12	S	>8	R	>8	R	8	I	8	S	32	R	>32	R	>4	R	>1	>0.5	1	S	64	17	DHA-1, TEM-1B, OXA-1	aac(6')-Ib-cr	fosA6 , mph(A), catB3, qnrB4, ARR-3, sul1
4-2	Pseudomonas aeruginosa	>32	R	>8	R	>16	R	>16	R	1	S	>8	R	>8	R	16	R	16	R	16	I	>32	R	>4	R	>1	>0.5	2	S	>64	111	VIM-2	aac(6')-29a, aac(6')-29b										L213F			FRD1			L137P
4-4	Pseudomonas aeruginosa	>32	R	4	S	16	R	>16	R	2	S	>8	R	>8	R	>16	R	>16	R	>32	R	4	S	≤0.5	S	>1	>0.5	1	S	>64	270				S466F	nt69InsGC									nt1045Δ13	FRD1
4-5	Pseudomonas nitroreducens	>32	R	>8	R	>16	R	>16	R	4	R	>8	R	>8	R	>16	R	>16	R	>32	R	>32	R	>4	R	>1	>0.5	≤0.5	S	>64	-	VIM-1	aph(3')-Iia, aph(6)-Ic, aph(6)-Id, aph(3'')-Ib, aadA1, armA	tet (G), tet (A)
4-6	Pseudomonas aeruginosa	>32	R	>8	R	>16	R	>16	R	0.5	S	>8	R	>8	R	>16	R	>16	R	16	I	>32	R	>4	R	>1	>0.5	1	S	>64	27	VIM-2	aadB													LESB58
4-7	Pseudomonas aeruginosa	>32	R	4	S	>16	R	>16	R	0.5	S	>8	R	8	R	16	R	16	R	>32	R	4	S	≤0.5	S	≤0.5	>0.5	2	S	>64	460														Q422X	LESB58			D68N
4-8	Pseudomonas aeruginosa	>32	R	>8	R	>16	R	>16	R	0.25	S	>8	R	>8	R	16	R	16	R	8	I	>32	R	>4	R	>1	>0.5	2	S	>64	27	VIM-2	aadB													LESB58
42-1	Enterobacter hormaechei	>32	R	>8	R	>16	R	>16	R	4	R	8	R	8	R	>16	R	>16	R	>32	R	4	S	>4	R	≤0.5	>0.5	≤0.5	S	≤16	88	CMY-4, NDM-1, TEM-1B, SHV-12, VIM-1, OXA-1	aph(6)-Id, aph(3'')-Ib, aph(3')-VI, aac(3)-Iid, aadA1, aac(6')-Ib3	catB2, catB3, qnrB9, ARR-3, sul2, sul1, tet(A), dfrA14, dfrB1
50-1	Pseudomonas aeruginosa	>32	R	>8	R	>16	R	>16	R	0.5	S	>8	R	>8	R	>16	R	>16	R	32	R	>32	R	>4	R	>1	>0.5	2	S	≤16	111	VIM-2	aac(6')-29a, aac(6')-29b										L213F		nt1169Δ1	FRD1			L137P
50-2	Pseudomonas aeruginosa	>32	R	8	R	>16	R	>16	R	0.5	S	>8	R	8	R	>16	R	>16	R	>32	R	8	S	1	S	>1	>0.5	16	R	>64	186				S466F	nt309InsGGCTGGCC									W339X	F23197		V260G	R83K, V216A
50-3	Pseudomonas aeruginosa	>32	R	>8	R	16	R	16	R	1	S	>8	R	>8	R	16	R	8	S	8	I	16	S	>4	R	>1	>0.5	2	S	>64	175	VIM-20, OXA-2	aph(3')-VI, aadB													LESB58
50-4	Pseudomonas aeruginosa	>32	R	>8	R	>16	R	>16	R	1	S	>8	R	>8	R	>16	R	>16	R	32	R	8	S	>4	R	>1	>0.5	1	S	>64	175	VIM-20, OXA-2	aph(3')-VI, aadA13, aadB												nt1210Δ13	LESB58
6-10	Pseudomonas aeruginosa	>32	R	>8	R	>16	R	>16	R	8	R	>8	R	>8	R	>16	R	>16	R	>32	R	>32	R	>4	R	>1	>0.5	2	S	>64	309	OXA-2	aac(6')-33, aadA1b, aac(6')-Ib3	tet (G)			K76Q								S57E, S59R, R312G	MTB-1
6-11	Stenotrophomonas maltophilia	>32	R	>8	R	8	S	16	R	≤0.12	S	>8	R	>8	R	>16	R	>16	R	>32	R	4	S	1	S	≤0.5	0.25	≤0.5	S	>64	79
6-3	Pseudomonas aeruginosa	32	R	>8	R	>16	R	16	R	1	S	>8	R	4	R	>16	R	16	R	32	R	16	S	>4	R	>1	>0.5	2	S	≤16	155	OXA-210 (OXA-2/ Y158C)	aadA7, aac(6')-Ib3, aac (3)-I													LESB58			D380A
6-4	Pseudomonas aeruginosa	32	R	2	S	8	S	16	R	0.5	S	>8	R	4	R	>16	R	16	R	32	R	16	S	2	S	>1	>0.5	≤0.5	S	>64	1062				Q629L									V594A	W277X	LESB58			V238L
6-5	Stenotrophomonas maltophilia	>32	R	>8	R	1	S	>16	R	≤0.12	S	>8	R	>8	R	>16	R	>16	R	>32	R	16	S	>4	R	>1	>0.5	4	S	64	ST1067-1LV		aph(3')-Iic
6-7	Pseudomonas aeruginosa	32	R	>8	R	>16	R	16	R	0.25	S	4	I	2	S	16	R	16	R	32	R	4	S	1	S	>1	>0.5	4	S	>64	2427														nt1205InsC	PA14
6-8	Stenotrophomonas maltophilia	>32	R	>8	R	16	R	>16	R	0.25	S	>8	R	>8	R	>16	R	>16	R	>32	R	16	S	>4	R	≤0.5	0.25	2	S	64	365		aac(6')-Iz, aph(3')-IIc
[truncated: 43 more columns]
